# Supplementary material for: Mortality Risk Analysis of Combination Antiplatelet Therapy in Patients with Ischemic Stroke and Acute Kidney Injury: A Retrospective Cohort Analysis of the MIMIC-IV Database
Source: Diseases. 2025 May 2;13(5):141. doi: 10.3390/diseases13050141 (PMC12110695; doi:10.3390/diseases13050141)
Supplement: Supplementary file 1 [file diseases-13-00141-s001.zip]

Archive with 1 entries (1 files):
- diseases-3538666-supplementary.pdf
